# Supplementary material for: Polynucleotide Mixture Attenuates Ultraviolet B-Induced Skin Pigmentation
Source: Int J Mol Sci. 2025 Jul 3;26(13):6399. doi: 10.3390/ijms26136399 (PMC12250556; doi:10.3390/ijms26136399)
Supplement: Supplementary file 1 [file ijms-26-06399-s001.zip]

Archive with 1 entries (1 files):
- ijms-3692749-supplementary.pdf
